# Supplementary material for: Plasma Metabolomic Profiling after Feeding Dried Distiller’s Grains with Solubles in Different Cattle Breeds
Source: Int J Mol Sci. 2023 Jun 26;24(13):10677. doi: 10.3390/ijms241310677 (PMC10341706; doi:10.3390/ijms241310677)
Supplement: Supplementary file 1 [file ijms-24-10677-s001.zip]

Archive with 3 entries (2 files):
- ijms-2309149-supplementary/Supplementary files/
- ijms-2309149-supplementary/Supplementary files/Supplementary figures.pdf
- ijms-2309149-supplementary/Supplementary files/Table S1-S3.xlsx
