# Supplementary material for: Plasma Metabolomic Profiling after Feeding Dried Distiller’s Grains with Solubles in Different Cattle Breeds
Source: Int J Mol Sci. 2023 Jun 26;24(13):10677. doi: 10.3390/ijms241310677 (PMC10341706; doi:10.3390/ijms241310677)
Supplement: Supplementary file 1 [file ijms-24-10677-s001.zip › ijms-2309149-supplementary/Supplementary files/Table S1-S3.xlsx]

## Sheet: Table S1
Table S1. Experimental concentrate supplement formulations (DM) %.
Ingredient, %		CG	DDGS
Dried distillers' grains with solubles		0	25
Ground corn		52.1	42
Wheat bran		17.2	10
Soybean meal		16	10.8
Rapeseed meal		10.8	8.3
Premixes		0.1	0.1
Salt		1	1
Calcium bisulfate		0.5	0.5
Sodium bicarbonate		1	1
Rock fine		1.2	1.2
Mold remover		0.1	0.1
Total		100	100

## Sheet: Table S2
Table S2. Chromatographic gradient Conditions for UPLC-Q-TOF/MS analysis.
Time (min)	Flow rate((mL /min)	Mobile phase A (%)	Mobile phase B (%)
0	0.4	99	1
1	0.4	70	30
2.5	0.4	40	60
6.5	0.4	10	90
8.5	0.4	0	100
10.7	0.4	0	100
10.8	0.4	99	1
13	0.4	99	1

## Sheet: Table S3
Table S3. MS Conditions for UPLC-Q-TOF/MS analysis.
MS conditions
Capillary voltages		2.5 kV（ES+）2.5 kV（ES-）
Declustering potential		40 V
Collision energy		4 eV
Source temperature		115 ℃
Desolvation temperature		450 m
Desolvation gas flow		900 L/h
Mass range		50-1000 amu
Scan time		0.2 s
Interscan delay		0.02 s
